# Supplementary material for: Development of a Novel Lead that Targets M. tuberculosis Polyketide Synthase 13
Source: Cell. 2017 Jul 13;170(2):249–259.e25. doi: 10.1016/j.cell.2017.06.025 (PMC5509550; doi:10.1016/j.cell.2017.06.025)
Supplement: Table S5. List of clinical M. tuberculosis strains tested, Related to Table 2 and Table S4 — This excel file contains all of the drug-resistance conferring mutations found from whole genome sequencing in each of the clinical strains tested in this study. [file mmc2.xlsx]

## Sheet: Strain_set_1
	Clinical strains: group - 1 (tested at the Mycobacteriology Laboratory of the Institute of Medical Microbiology, University of Zurich, Switzerland)
							Known Drug resistance-Conferring Mutations (WGS*)
No.	strain	INH		ETH	RMP / RBT	EMB	SM			AN / KAN A	CAP			AN / KAN A / CAP	MOX	PZA	comment
		inhA	katG	ethA	rpoB	embB	rrs 513-517	rspL 43 + 88	gidB	rrs(1408)	rrs (1409)	tlyA	eis	rrs (1491)	gyrA	pncA
1	2011 186014	mut	S315T	wild-type	H526L	M306V	A514C	wild-type	nd	wild-type	wild-type	del102-121	wild-type	wild-type	wild-type	wild-type	pre-extensivly drug resistant
2	2008 186033	wild-type	S315T	S266R; C894 del	S531L	M306V	wild-type	K43R	nd	A1408G	wild-type	nd	nd	wild-type	wild-type	G290 del. --> fs	pre-extensivly drug resistant
3	2007 186071	wild-type	S315T	Bp-7 A->G (RBS)	S531L	D354A	C517T	K88R	S100F	wild-type	wild-type	nd	G-37T	wild-type	D94A	aa I6L, aa I133T	pre-extensivly drug resistant
4	2011 186003	mut	S315T	wild-type	D516V, I572M	wild-type	A514C	wild-type	L16R	wild-type	wild-type	nd	nd	wild-type	wild-type	wild-type	multidrug resistant
5	2010 186016	wild-type	S315T	wild-type	H526D	M306I	wild-type	wild-type	S100F	wild-type	wild-type	wild-type	nd	wild-type	wild-type	nd	multidrug resistant
6	2011 186019	mut	S315T	H281P	H526N,S574L	M306I	wild-type	K88R	S100F	wild-type	wild-type	nd	C-12T	wild-type	wild-type	A-11G	multidrug resistant
7	2011 186013	C15T	wild-type	wild-type	H526D	A378E	wild-type	wild-type	V110V	wild-type	wild-type	nd	nd	wild-type	wild-type	wild-type	multidrug resistant
8	2008 186034	C15T	wild-type	P192S	S531L	M306V	wild-type	K88R	E92D	wild-type	wild-type	nd	nd	wild-type	D94G	V139A	pre-extensivly drug resistant
9	2012 186113	C15T, S94A	wild-type	wild-type	S531L/W	wild-type	wild-type	wild-type	nd	wild-type	wild-type	nd	nd	wild-type	wild-type	wild-type	multidrug resistant
10	2014 186019	C15T, I21T	wild-type	wild-type	S531L/W	wild-type	wild-type	wild-type	L16R , G34V	wild-type	wild-type	wild-type	nd	wild-type	wild-type	L85R	multidrug resistant
11	2012 500139	S94A	wild-type	wild-type	wild-type	nd	wild-type	wild-type	nd	wild-type	wild-type	nd	nd	wild-type	wild-type	nd	INH mono-resistant
12	2007 186133	C15T	wild-type	wild-type	wild-type	nd	wild-type	wild-type	nd	wild-type	wild-type	nd	nd	wild-type	wild-type	nd	INH mono-resistant
13	2007 186136	C15T	wild-type	wild-type	wild-type	nd	wild-type	wild-type	nd	wild-type	wild-type	nd	nd	wild-type	nd	nd	INH mono-resistant
14	2015 500051	wild-type	S315T	nd	wild-type	wild-type	wild-type	wild-type	nd	wild-type	wild-type	nd	nd	wild-type	wild-type	nd	INH mono-resistant
15	2015 500170	wild-type	S315T	del nt 639-640 > fs	wild-type	wild-type	wild-type	K43R	nd	wild-type	wild-type	nd	nd	wild-type	wild-type	wild-type	poly-resistant
16	2015 180693	wild-type	S315T	nd	wild-type	wild-type	wild-type	K43R	nd	wild-type	wild-type	nd	nd	wild-type	wild-type	wild-type	INH mono-resistant
17	2013 181445	wild-type	wild-type	wild-type	wild-type	wild-type	nd	nd	nd	nd	nd	nd	nd	nd	nd	nd	drug susceptible
18	2013 181605	wild-type	wild-type	wild-type	wild-type	wild-type	nd	nd	nd	nd	nd	nd	nd	nd	nd	nd	drug susceptible
19	2013 181682	wild-type	wild-type	wild-type	wild-type	wild-type	nd	nd	nd	nd	nd	nd	nd	nd	nd	nd	drug susceptible
20	2013 181710	wild-type	wild-type	wild-type	wild-type	wild-type	nd	nd	nd	nd	nd	nd	nd	nd	nd	nd	drug susceptible
21	2013 181808	wild-type	wild-type	wild-type	wild-type	wild-type	wild-type	K43R	E92D	nd	nd	nd	nd	nd	nd	nd	SM mono-resistant
		WGS* = whole genome sequencing

## Sheet: Strain_set_2
	Clinical strains: group - 2 (isolates were selected from a culture collection of and tested at the Department of Molecular Biology and Human Genetics, Stellenbosch University, South Africa)
No.	strain		Known Drug resistance-Conferring Mutations (WGS*)
		INH		RMP	AM	Kan	Capreomycin	FQ	EMB	ETH	SM	PZA	comment
	Control
1	H3rRv												Susceptible control
2	H37Rvma												Susceptible control
	Clinical strains
3	MD8	katG S315T	fabG1 promoter C-15T	rpoB S531L	rrsA514C,rrsA1401G	rrsA1401G	rrsA1401G	gyrB N499D	embB M306I	fabG1 promoter C-15T, ethA A381P	rrsA514C,rrsA1401G	pncA C14R	XDR
4	MD96	katG S315T	fabG1 promoter G-17T	rpoB D516V	rrsA514C,rrsA1401G	rrsA1401G	rrsA1401G	gyrA D94N	embB M306I	fabG1 promoter G-17T', ethA A381P	rrsA514C,rrsA1401G	pncA indel T518TC (novel mutation)	XDR
5	MD17	katG S315T	None	rpoB S531L	rrsA514C,rrsA1401G	rrsA1401G	rrsA1401G	gyrA D94A	embB M306I	ethA G43C	rrsA514C,rrsA1401G	pncA T160A (novel mutation), pncA G100A (novel mutation)	XDR
6	MD24	katG S315T	None	rpoB S531L	rrsA1401G	rrsA1401G	rrsA1401G	gyrA A90V, gyrA D94A	embB Q497R	None	rpsL K43R, rrsA1401G	pncA 162 del G (CG to G)	XDR
7	MD52/MD54§	katG S315T	ahpC_promoter C-52T	rpoB S531L	None	None	None	None	embB G406A	None	rrs A908G	resistance due to deletion of pncA gene	Pre-XDR
8	MD55/MD58¶	katG S315R	None	rpoB S531L	None	None	None	gyrB R446H	embB M306I, embB D1024N	None	rpsL K43R	pncA deletion GA174G (novel mutation)	Pre-XDR
9	R296	katG T326M	fabG1 promoter C-15T	rpoB V251F	None	None	None	None	embB M306I	fabG1 promoter C-15T, ethA A381P	None	None	MDR
10	R3027#	None	None	rpoB H526Y	None	None	None	None	embB M306I	None	rrs C492T	None	RMP-mono
11	R88	katG S315G	None	None	None	None	None	None	None	None	None	None	INH-mono
12	SAWC1125	None	None	None	None	None	None	None	None	None	None	None	Susceptible
13	SAWC2371	None	None	None	None	None	None	None	None	None	None	None	Susceptible
14	SAWC3200	None	None	None	None	None	None	None	None	None	None	None	Susceptible
15	SAWC3385	None	None	None	None	None	None	None	None	None	None	None	Susceptible
16	SAWC3388	None	None	None	None	None	None	None	None	None	None	None	Susceptible
17	SAWC3933	None	None	None	None	None	None	None	None	None	None	None	Susceptible
18	SAWC4046	None	None	None	None	None	None	None	None	None	None	None	Susceptible
19	SAWC4083	WGS Not Available	WGS Not Available	WGS Not Available	WGS Not Available	WGS Not Available	WGS Not Available	WGS Not Available	WGS Not Available	WGS Not Available	WGS Not Available	WGS Not Available	Susceptible (WGS Not Available)
		WGS* = whole genome sequencing
		§ = identical isolates from same patient
		¶ = identical isolates from same patient
		# Although WGS identified mutations in EMB and SM targets in this strain, the phenotypic drug-susceptibility testing shows the strain is RMP-monoresistant.
